# Supplementary material for: Exploration for Asian longhorned beetle parasitoids in Korea using an improved sentinel log trap
Source: Parasite. 2023 Dec 12;30:57. doi: 10.1051/parasite/2023062 (PMC10714676; doi:10.1051/parasite/2023062)
Supplement: Supplementary file 1 — Table S1. Dates and number of materials used in this study. Table S2. List of primers used in this study. Table S3. Information of specimens used for sequencing. Table S4. Species information and GenBank accession number. [file parasite-30-57-s1.zip]

Archive with 2 entries (2 files):
- Supplementary table S4.pdf
- Supplementary tables S1-S3.pdf
